# Supplementary material for: Diversity and Evolutionary History of Ti Plasmids of “tumorigenes” Clade of Rhizobium spp. and Their Differentiation from Other Ti and Ri Plasmids
Source: Genome Biol Evol. 2023 Jul 18;15(8):evad133. doi: 10.1093/gbe/evad133 (PMC10410297; doi:10.1093/gbe/evad133)
Supplement: evad133_Supplementary_Data [file evad133_supplementary_data.zip]

Archive with 3 entries (3 files):
- Supplementary_Tables.xlsx
- Supplementary figure captions.docx
- Supplementary_Figures.pdf
