# Supplementary material for: Diversity and Evolutionary History of Ti Plasmids of “tumorigenes” Clade of Rhizobium spp. and Their Differentiation from Other Ti and Ri Plasmids
Source: Genome Biol Evol. 2023 Jul 18;15(8):evad133. doi: 10.1093/gbe/evad133 (PMC10410297; doi:10.1093/gbe/evad133)
Supplement: evad133_Supplementary_Data [file evad133_supplementary_data.zip › Supplementary_Tables.xlsx]

## Sheet: Table S1
Table S1. Tumor-inducing (Ti) and root-inducing (Ri) plasmids used for comparative genomic analyses
Plasmid	Host bacterium					Oncogenic type	Plasmid type1	Opine-type2	Associated opines3	Size (bp)	GC content (%)	Accession number	Reference
	Taxonomic position	Strain	Isolation source	Geographic origin	Year of isolation
pTiC58	“Agrobacterium fabrum”	C58T	Prunus cerasus	USA	1958	Ti	Ia	Nopaline	Agrocinopiness A + B, nopaline	214,233	56.7	AE007871.2	Slater et al. (2009)
pTiC5.7	Rhizobium rhizogenes	C5.7	'Colt' cherry rootstock	Poland	2008	Ti	Ia	Nopaline	Agrocinopiness A + B, nopaline	218,413	56.8	MF511177.1	Kuzmanović and Puławska (2019)
pTi-SAKURA	Agrobacterium radiobacter	MAFF 301001	Cherry tree	Japan		Ti	Ib	Nopaline	Agrocinopiness A + B, nopaline	206,479	56.0	AB016260.1	Suzuki et al. (2000)
pTiEU6	Agrobacterium rubi	EU6	Euonymus sp.	USA		Ti	Ib	Succinamopine	D,L-succinamopine	176,375	56.1	KX388535.1	Shao et al. (2019)
pTiG3/79	Agrobacterium tumefaciens (genomovar G1)	G3/79	Willow		1979	Ti	Ib	Agropine	Agrocinopiness, mannityl opines	206,366	56.3	CP115846	Weisberg et al. (2020)
pTiOctopine	Multiple hosts4 (Agrobacterium spp.)	A6NC (A6 derivative), ATCC 15955, Ach5, R10, B6S3 (B6 derivative)	Black raspberry (A6), Tomato (ATCC 15955), Achillea ptarmica (Ach5), Unknown (R10), Malus sp. (B6)	USA		Ti	II	Octopine	Octopine, octopinic acid, lysopine, histopine, mannityl opines, heliopine5	194,140	54.6	AF242881.1	Zhu et al. (2000)
pTi1D1609	"Agrobacterium deltaense"	1D1609	Alfalfa	USA	1998	Ti	II	Octopine	Octopine, octopinic acid, lysopine, histopine, mannityl opines	166,117	54.9	CP026926.1	Cho et al. (2018)
pTiBo542	Agrobacterium tumefaciens (genomovar G1)	Bo542	Dahlia sp.	Germany		Ti	III	Agropine/succinamopine	Agrocinopiness C + D, mannityl opines, L,L-leucinopine, L,L-succinamopine	244,978	55.1	DQ058764.1	Oger et al. (2001)
pTiChry5	Agrobacterium tumefaciens (genomovar G1)	Chry5	Chrysanthemum morifolium	USA		Ti	III	Chrysopine/succinamopine	Agrocinopiness C + D, chrysopine family opines, L,L-leucinopine, L, L-succinamopine	197,268	54.5	KX388536.1	Shao et al. (2018)
pTi2788	"Agrobacterium deltaense"	2788	Chrysanthemum	France		Ti	III	Chrysopine/nopaline	Chrysopine family opines, nopaline	222,064	55.1	CP116687.1	Weisberg et al. (2020)
pTiNCPPB925	Agrobacterium sp. (genomovar G6)	NCPPB 925	Dahlia sp.	South Africa		Ti	III	Mannopine/succinamopine	Agrocinopines, mannopine, agropinic and mannopinic acids , L,L-leucinopine, L, L-succinamopine	220,031	55.1	LT009742.1	Lassalle et al. (2017)
pTiFPH-AT4	Agrobacterium tumefaciens (genomovar G1)	FPH-AT4	Gaillardia		2014	Ti	III	Mannopine/nopaline	Agrocinopines, nopaline, mannopine, agropinic and mannopinic acids	245,375	55.7	CP116734.1	Weisberg et al. (2020)
pTiAB4	Allorhizobium sp.	AB4	Grapevine	Hungary	1987	Ti	IVa	Nopaline	Nopaline	158,011	56.4	MBEV02000011.16	Not released
pTiK306	Allorhizobium vitis	K306	Grapevine	Australia	1976	Ti	IVb	Octopine/cucumopine	Octopine, cucumopine	262,861	56.3	JABFNP010000003.1	Xi et al. (2020)
pTiAg57	Allorhizobium sp.	Ag57	Grapevine	Crete		Ti	IVb	Octopine/cucumopine	Octopine, cucumopine	223,232	56.6	MZ773647.1	Hooykaas et al. (2022)
pTiCA75/95	Rhizobium rhizogenes	CA75/95	Raspberry		1995	Ti	IVc	Octopine/ridéopine	Agrocinopines, octopine, ridéopine	397,688	57.7	CP049215.1	Weisberg et al. (2020)
pTiS4	Allorhizobium ampelinum	S4T	Grapevine	Hungary	1981	Ti	V	Vitopine	Vitopine, ridéopine	258,824	56.7	CP000637.1	Slater et al. (2009)
pTiCG78	Allorhizobium ampelinum	CG78	Grapevine	USA		Ti	V	Vitopine	Vitopine, ridéopine	258,841	56.7	CP056051.1	Not released
pTiQ15/94	Agrobacterium tumefaciens (genomovar G1)	Q15/94	Clematis sp.		1994	Ti	VI	Undefined	Agrocinopines, octopine/vitopine-like, ridéopine-like	220,881	56.2	CP049220.1	Weisberg et al. (2020)
pTi932	Rhizobium tumorigenes	932	Thornless blackberry	Serbia	2015	Ti	VII	Nopaline/ridéopine	Agrocinopines, nopaline, ridéopine	430,508	56.0	CP117263.1	Kuzmanović et al. (2023)
pTi1078	Rhizobium tumorigenes	1078T	Thornless blackberry	Serbia	2016	Ti	VII	Nopaline/ridéopine	Agrocinopines, nopaline, ridéopine	439,071	56.2	CP117257.1	Kuzmanović et al. (2023)
pTiB21/90	Rhizobium rhododendri	B21/90	Himalayan blackberry	USA	1990	Ti	VII	Nopaline/ridéopine	Agrocinopines, nopaline, ridéopine	455,093	56.3	CP072164.1	Weisberg et al. (2022)
pTiK1/93	Rhizobium rhododendri	K1/93	Himalayan blackberry	USA	1993	Ti	VII	Nopaline/ridéopine	Agrocinopines, nopaline, ridéopine	420,487	56.2	CP072148.1	Weisberg et al. (2022)
pTiK15/93	Rhizobium rhododendri	K15/93	Himalayan blackberry	USA	1993	Ti	VII	Nopaline/ridéopine	Agrocinopines, nopaline, ridéopine	420,652	56.2	CP072153.1	Weisberg et al. (2022)
pTi6.2	Rhizobium rhododendri	rho-6.2T	Rhododendron	Germany	2017	Ti	VIIIa	Leucinopine	Leucinopine	381,845	56.1	CP117269.1	Kuzmanović et al. (2023)
pTiL51/94	Rhizobium rhododendri	L51/94	Blueberry	USA	1994	Ti	VIIIa	Leucinopine	Leucinopine	279,225	55.8	CP072145.1	Weisberg et al. (2022)
pTiB230/85	Rhizobium rhododendri	B230/85	Himalayan blackberry	USA	1985	Ti	VIIIb	Leucinopine	Leucinopine	196,592	55.9	CP072160.1	Weisberg et al. (2022)
pTiAB2/73	Rhizobium sp.	AB2/73	Phyla canescens	USA		Ti	IX	Ridéopine	Agrocinopines, ridéopine	605,540	56.5	CP067074.1	Hooykaas and Hooykaas (2021a)
pTiAF3.10	Agrobacterium larrymoorei	AF3.10 =CFBP 5473	Ficus benjamina	USA		Ti	X	Chrysopine/nopaline	Chrysopine family opines, nopaline	404,101	56.2	CP039694.1	Chou et al. (2022)
pTiNCPPB1641	Agrobacterium sp. (genomovar G7)	NCPPB 1641 =CFBP 4996	Lycopersicon esculentum	UK	1963	Ti	XI	Succinamopine/vitopine	Succinamopine/vitopine?7	605,495	56.9	CP120216.1	Chou et al. (2022)
pRi1724	"Agrobacterium deltaense"	1724 (MAFF 301724)	Cucumis melo	Japan		Ri	Ri-I	Mikimopine	Mikimopine	217,594	57.3	AP002086.1	Moriguchi et al. (2001)
pRi2659	Agrobacterium shirazense	NCPPB 2659 (K599)	Cucumis sativus	UK		Ri	Ri-I	Cucumopine	Cucumopine	202,302	57.3	CP019703.3	Tong et al. (2018)
pRi8196	Rhizobium rhizogenes	NCIB 8196	Apple		1930	Ri	Ri-II	Mannopine	Mannopine, agropinic and mannopinic acids, agrocinopine	225,907	57.1	JAAMDI010000041.1	Desmet et al. (2019)
pRiDi1411	Rhizobium rhizogenes	Di1411	Rosa sp.			Ri	Ri-II	Undefined	Agrocinopines, unknown opine	195,657	57.0	JAAMDW010000022.1	Weisberg et al. (2020)
pRiA4	Rhizobium rhizogenes	A4	Rosa sp.			Ri	Ri-III	Agropine	Agrocinopines, mannityl opines, unknown opine	245,508	56.8	CP073113.1	Not released
pRi1855	Rhizobium rhizogenes	LBA9402 (rifampicin-resistant derivative of wild-type strain NCPPB 1855)	Rosa sp. (NCPPB 1855)	USA		Ri	Ri-III	Agropine	Agrocinopines, mannityl opines, unknown opine	252,168	56.6	CP044124.1	Hooykaas and Hooykaas (2021b)
1Evolutionary classification proposed by Weisberg et al. (2020; 2022).
2Traditional classification based on opine markers.
3Opines detected in tumors induced by strain carrying respective plasmid. Presence of opines in the tumors was experimentally demonstrated for plasmids pTiAB4 (Paulus et al. 1989; Szegedi et al. 1988), pTiAF3.10 and pTi2788 (Chilton et al. 1995; Vaudequin-Dransart et al. 1995), pTiBo542 (Chang et al., 1983; Chilton et al. 1985a, 1985b; Dahl et al., 1983; Ellis and Murphy, 1981), pTiC58 (Ellis and…
4The sequence of pTi-Octopine is a composite assembly of sequences from closely related Ti plasmids pTiA6NC, pTi15955, pTiAch5, pTiR10, and pTiB6S3.
5Heliopine (vitopine) was detected in sunflower tumors induced by A6NC (Chilton et al. 2001).
6Considering the size of pTiAB4 plasmid (Otten and de Ruffray, 1994), the contig most likely represents complete or almost complete plasmid sequence.
7No right border of T-DNA containing genes encoding these opines was detected (Otten, 2021)
References
Chilton, MD., Tepfer, D., Petit, A. et al. 1982. Agrobacterium rhizogenes inserts T-DNA into the genomes of the host plant root cells. Nature 295, 432–434. https://doi.org/10.1038/295432a0
Chilton WS, Rinehart KL, Chilton MD, 1984a. Structure and stereochemistry of succinamopine. Biochemistry 23, 3290-7.
Chilton WS, Tempé J, Matzke M, Chilton MD, 1984b. Succinamopine: a new crown gall opine. J Bacteriol 157(2):357-362.
Chilton WS, Hood E, Chilton M-D, 1985a. Absolute stereochemistry of leucinopine, a crown gall opine. Phytochemistry 24, 221-4.
Chilton WS, Hood E, Rinehart KL, Chilton M-D, 1985b. L,L-Succinamopine: an epimeric crown gall opine. Phytochemistry 24, 2945-8.
Chilton WS, Stomp AM, Beringue V, et al., 1995. The chrysopine family of amadori-type crown gall opines. Phytochemistry 40, 619-28.
Chilton WS, Petit A, Chilton MD, Dessaux Y, 2001. Structure and characterization of the crown gall opines heliopine, vitopine and rideopine. Phytochemistry 58, 137-42.
Chang C-c, Chen C-m, Adams BR, Trost BM, 1983. Leucinopine, a characteristic compound of some crown-gall tumors. Proceedings of the National Academy of Sciences 80(12):3573-3576.
Chou L, Lin YC, Haryono M, Santos MNM, Cho ST, Weisberg AJ, Wu CF, Chang JH, Lai EM, Kuo CH, 2022. Modular evolution of secretion systems and virulence plasmids in a bacterial species complex. BMC Biol. 20(1):16. doi: 10.1186/s12915-021-01221-y.
Cho ST, Haryono M, Chang HH, Santos MNM, Lai EM, Kuo CH, 2018. Complete genome sequence of Agrobacterium tumefaciens 1D1609. Genome Announc. 6(16):e00253-18. doi: 10.1128/genomeA.00253-18.
Dahl GA, Guyon P, Petit A, Tempé J, 1983. Silver nitrate-positive opines in crown gall tumors. Plant Science Letters 32(1):193-203.
Davioud E, Petit A, Tate ME, Ryder MH, Tempé J, 1988. Cucumopine - a new T-DNA-encoded opine in hairy root and crown gall. Phytochem 27(8):2429-2433.
Desmet S, De Keyser E, Van Vaerenbergh J, Baeyen S, Van Huylenbroeck J, Geelen D, Dhooghe E, 2019. Differential efficiency of wild type rhizogenic strains for rol gene transformation of plants. Appl Microbiol Biotechnol. 103(16):6657-6672. doi: 10.1007/s00253-019-10003-0.
Ellis JG, Murphy PJ, 1981. Four new opines from crown gall tumours —Their detection and properties. Mol Gen Genet 181(1):36-43.
Hansen G, Larribe M, Vaubert D, Tempé J, Biermann BJ, Montoya AL, Chilton MD, Brevet J, 1991. Agrobacterium rhizogenes pRi8196 T-DNA: mapping and DNA sequence of functions involved in mannopine synthesis and hairy root differentiation. Proc Natl Acad Sci U S A. 88(17):7763-7. doi: 10.1073/pnas.88.17.7763.
Hooykaas MJG, Hooykaas PJJ, 2021a. Complete genomic sequence and phylogenomics analysis of Agrobacterium strain AB2/73: a new Rhizobium species with a unique mega-Ti plasmid. BMC Microbiology 21, 295.
Hooykaas MJG, Hooykaas PJJ, 2021b. The genome sequence of hairy root Rhizobium rhizogenes strain LBA9402: Bioinformatics analysis suggests the presence of a new opine system in the agropine Ri plasmid. MicrobiologyOpen 10, e1180.
Hooykaas MJG, Shao S, Hooykaas PJJ, 2022. Characterization of the Agrobacterium octopine-cucumopine catabolic plasmid pAtAg67. Plasmid 121:102629. doi: 10.1016/j.plasmid.2022.102629.
Isogai A, Fukuchi N, Hayashi M, Kamada H, Harada H, Suzuki A, 1990. Mikimopine, an opine in hairy roots of tobacco induced by Agrobacterium rhizogenes. Phytochem 29(10):3131-3134.
Kuzmanović N, Puławska J, 2019. Evolutionary relatedness and classification of tumor-inducing and opine-catabolic plasmids in three Rhizobium rhizogenes strains isolated from the same crown gall tumor. Genome Biology and Evolution 11, 1525-40.
Kuzmanović N, Dicenzo GC, Bunk B, et al., 2023. Genomics of the “tumorigenes” clade of the family Rhizobiaceae and description of Rhizobium rhododendri sp. nov. MicrobiologyOpen 12, e1352.
Lassalle F, Planel R, Penel S et al., 2017. Ancestral genome estimation reveals the history of ecological diversification in Agrobacterium. Genome biology and evolution 9, 3413–31. doi: 10.1093/gbe/evx255.
Montoya AL, Chilton MD, Gordon MP, Sciaky D, Nester EW, 1977. Octopine and nopaline metabolism in Agrobacterium tumefaciens and crown gall tumor cells: role of plasmid genes. J Bacteriol 129(1):101-107.
Moriguchi K, Maeda Y, Satou M, et al., 2001. The complete nucleotide sequence of a plant root-inducing (Ri) plasmid indicates its chimeric structure and evolutionary relationship between tumor-inducing (Ti) and symbiotic (Sym) plasmids in Rhizobiaceae. Journal of Molecular Biology 307, 771-84.
Oger P, Reich C, Olsen GJ, Farrand SF, 2001. Complete nucleotide sequence and analysis of pTiBo542: what genomics tells us about structure and evolution of plasmids in the family Rhizobiaceae. Plasmid 45, S. 169–170.
Otten L, Ruffray P de, 1994. Agrobacterium vitis nopaline Ti plasmid pTiAB4: Relationship to other Ti plasmids and T-DNA structure. Mol Gen Genet 245, 493–505.
Otten L, 2021. T-DNA regions from 350 Agrobacterium genomes: maps and phylogeny. Plant Molecular Biology 106, 239-58.
Paulus F, Huss B, Bonnard G et al., 1989. Molecular systematics of biotype III Ti plasmids of Agrobacterium tumefaciens. Molecular Plant-Microbe Interactions 2, 64–74
Petit A, David C, Dahl GA, et al., 1983. Further extension of the opine concept: plasmids in Agrobacterium rhizogenes cooperate for opine degradation. Molecular and General Genetics MGG 190, 204-14.
Shao S, Van Heusden GPH, Hooykaas PJJ, 2019. Complete sequence of succinamopine Ti-plasmid pTiEU6 reveals its evolutionary relatedness with nopaline-type Ti-plasmids. Genome Biology and Evolution 11, 2480-91.
Shao S, Zhang X, Van Heusden GPH, Hooykaas PJJ, 2018. Complete sequence of the tumor-inducing plasmid pTiChry5 from the hypervirulent Agrobacterium tumefaciens strain Chry5. Plasmid 96-97, 1-6.
Slater SC, Goldman BS, Goodner B, et al., 2009. Genome sequences of three Agrobacterium biovars help elucidate the evolution of multichromosome genomes in bacteria. Journal of Bacteriology 191, 2501-11.
Suzuki K, Hattori Y, Uraji M, et al., 2000. Complete nucleotide sequence of a plant tumor-inducing Ti plasmid. Gene 242, 331-6.
Szegedi E, Czakó M, Otten L, Koncz CS, 1988. Opines in crown gall tumours induced by biotype 3 isolates of Agrobacterium tumefaciens. Physiological and Molecular Plant Pathology 32, 237-47.
Tong X, Li Y, Xiang T, Chen Z, Wang L, Zhang C, Feng M, Wu L, 2018. The complete genome sequence of cucumopine-type Agrobacterium rhizogenes strain K599 (NCPPB2659), a nature's genetic engineer inducing hairy roots. International Journal of Agriculture and Biology 20:1167-1174.
Vaudequin-Dransart V, Petit A, Poncet C, et al., 1995. Novel Ti plasmids in Agrobacterium strains isolated from fig tree and chrysanthemum tumors and their opinelike molecules. Mol Plant Microbe Interact 8, 311-21.
Weisberg AJ, Davis EW, Tabima J, et al., 2020. Unexpected conservation and global transmission of agrobacterial virulence plasmids. Science 368, eaba5256.
Weisberg AJ, Miller M, Ream W, Grünwald NJ, Chang JH, 2022. Diversification of plasmids in a genus of pathogenic and nitrogen-fixing bacteria. Philosophical Transactions of the Royal Society B: Biological Sciences 377, 20200466.
Xi H, Ryder M, Searle IR, 2020. Complete genome sequence of Allorhizobium vitis strain K306, the causal agent of grapevine crown gall. Microbiol Resour Announc. 9(29):e00565-20. doi: 10.1128/MRA.00565-20.
Zhu J, Oger PM, Schrammeijer B, Hooykaas PJ, Farrand SK, Winans SC, 2000. The bases of crown gall tumorigenesis. Journal of Bacteriology 182, 3885-95.

## Sheet: Table S2
Table S2. FastANI comparisons of pTi932, pTi1078, and pTi6.2 with related Ti/Ri plasmids.
Query plasmid	Reference plasmid	ANI value1	Total query fragments	Count of bidirectional fragment mappings	Alignment fraction (%)
pTi932	pTi1078	99.9434	861	808	93.8444
pTi932	pTiK1/93	99.665	861	701	81.417
pTi932	pTiK15/93	99.6358	861	704	81.7654
pTi932	pTiB21/90	99.5018	861	673	78.1649
pTi932	pTiL51/94	93.9296	861	182	21.1382
pTi932	pTi6.2	92.9887	861	206	23.9257
pTi932	pTiAB4	89.2151	861	148	17.1893
pTi932	pTiCA75/95	88.4532	861	227	26.3647
pTi932	pRi1855	88.4177	861	106	12.3113
pTi932	pTiC5.7	87.3301	861	170	19.7445
pTi932	pTiB230/85	87.2436	861	105	12.1951
pTi932	pRiA4	87.0541	861	100	11.6144
pTi932	pTi-SAKURA	85.8787	861	164	19.0476
pTi932	pTiC58	85.6352	861	164	19.0476
pTi932	pTi2788	85.0382	861	147	17.0732
pTi932	pTiK306	85.0352	861	123	14.2857
pTi932	pTiAg57	84.7997	861	127	14.7503
pTi932	pTiQ15/94	84.4938	861	124	14.4019
pTi932	pTiNCPPB925	83.823	861	112	13.0081
pTi932	pTiEU6	83.7516	861	120	13.9373
pTi932	pTiG3_79	83.7216	861	135	15.6794
pTi932	pTiFPH-AT4	82.9618	861	128	14.8664
pTi932	pTiS4	82.7498	861	125	14.518
pTi932	pTiCG78	82.5627	861	128	14.8664
pTi932	pRiDi1411	82.2261	861	96	11.1498
pTi932	pTiBo542	80.4931	861	111	12.892
pTi932	pTi1D1609	80.4054	861	84	9.7561
pTi932	pTiOctopine	79.6906	861	97	11.266
pTi932	pTiChry5	79.3082	861	108	12.5436
pTi1078	pTi932	99.9497	878	803	91.4579
pTi1078	pTiK15/93	99.7023	878	718	81.7768
pTi1078	pTiK1/93	99.6938	878	717	81.6629
pTi1078	pTiB21/90	99.6072	878	685	78.0182
pTi1078	pTiL51/94	93.716	878	182	20.7289
pTi1078	pTi6.2	92.7822	878	214	24.3736
pTi1078	pTiAB4	88.858	878	155	17.6538
pTi1078	pTiCA75/95	88.0984	878	234	26.6515
pTi1078	pRi1855	87.7117	878	111	12.6424
pTi1078	pTiB230/85	87.1189	878	116	13.2118
pTi1078	pTiC5.7	86.9924	878	175	19.9317
pTi1078	pRiA4	86.131	878	103	11.7312
pTi1078	pTiAg57	85.7182	878	147	16.7426
pTi1078	pTi-SAKURA	85.6364	878	162	18.451
pTi1078	pTiC58	85.085	878	172	19.59
pTi1078	pTi2788	84.7383	878	146	16.6287
pTi1078	pTiK306	84.5378	878	133	15.1481
pTi1078	pTiQ15/94	83.982	878	132	15.0342
pTi1078	pTiEU6	83.6811	878	122	13.8952
pTi1078	pTiG3_79	83.5646	878	137	15.6036
pTi1078	pTiNCPPB925	83.3704	878	119	13.5535
pTi1078	pTiFPH-AT4	83.024	878	131	14.9203
pTi1078	pTiS4	82.4594	878	136	15.4897
pTi1078	pTiCG78	82.1069	878	135	15.3759
pTi1078	pRiDi1411	82.0518	878	104	11.8451
pTi1078	pRi8196	81.9654	878	99	11.2756
pTi1078	pTi1D1609	80.553	878	85	9.68109
pTi1078	pTiBo542	80.4013	878	110	12.5285
pTi1078	pTiOctopine	80.0307	878	92	10.4784
pTi1078	pTiChry5	79.5961	878	105	11.959
pTi6.2	pTiL51/94	97.4642	763	305	39.9738
pTi6.2	pTiB230/85	94.5542	763	170	22.2805
pTi6.2	pTi1078	93.3119	763	200	26.2123
pTi6.2	pTi932	93.104	763	208	27.2608
pTi6.2	pTiK1/93	92.2726	763	193	25.2949
pTi6.2	pTiK15/93	92.1511	763	200	26.2123
pTi6.2	pTiB21/90	91.6441	763	196	25.6881
1No ANI output is reported for a genome pair if ANI value is much below 80%.

## Sheet: Table S3
Table S3. Detection of opines in extracts of tomato and sunflower tumors induced by strains belonging to "tumorigenes" clade and reference agrobacteria.
Bacterial species	Strain	Inoculated plant	Expected opine(s) in the tumor	Molecular formula	Reference	HPLC-MS2				Opine detected	Comment
						RT (min)	Exact mass [M+H]+	Average m/z measured ([M+H]+)	Fold-change compared to nopaline
Rhizobium tumorigenes	932	Sunflower	Nopaline	C11H20N4O6	This study	2.17 ± 0.005	305.146	305.1462 ± 9.43 ∙10-5	1	Nopaline
			Ridéopine	C9H18N2O4		1.76 ± 0.008	219.135	219.1342 ± 9.43 ∙10-5	0.02	Ridéopine
			Agrocinopine A	C17H31O18P		2.25 ± 0.002	555.133	555.1337 ± 6.94 ∙10-4	1.44	Agrocinopine A	[M+K]+ primary adduct, [M+H]+ only traces
							[M+K]+: 593.0885	593.0889 ± 1.25 ∙10-4
Rhizobium tumorigenes	1078T	Sunflower	Nopaline	C11H20N4O6	This study	2.18 ± 0.012	305.146	305.1463 ± 2.49 ∙10-4	1	Nopaline
			Ridéopine	C9H18N2O4		1.76 ± 0.012	219.135	219.1337 ± 5.35 ∙10-4	0.03	Ridéopine
			Agrocinopine A	C17H31O18P		2.24 ± 0.009	555.133	555.1324 ± 1.10 ∙10-3	1.12	Agrocinopine A	[M+K]+ primary adduct, [M+H]+ only traces
							[M+K]+: 593.0885	593.0893 ± 6.85 ∙10-4
Allorhizobium ampelinum	S4T	Sunflower	Heliopine (vitopine)	C8H14N2O5	Paulus et al. 1989; Chilton et al. 2001	1.73 ± 0.008	219.098	219.0975 ± 5.31 ∙10-4	/	Heliopine (vitopine)
			Ridéopine	C9H18N2O4		1.76 ± 0.014	219.135	219.1340 ± 2.62 ∙10-4	/	Ridéopine
Rhizobium rhododendri	rho-6.2T	Tomato	Unknown iminodiacid opine	Unknown	This study	2.85 ± 0.017	262.128	262.1295 ± 3.96 ∙10-4	/	Leucinopine1
Agrobacterium tumefaciens (genomovar G1)	Bo542	Tomato	Agropine	C11H20N2O7	Chang et al., 1983; Chilton et al. 1985a, 1985b; Dahl et al., 1983; Ellis and Murphy, 1981				/	NT2
			Mannopine	C11H22N2O8					/	NT
			Agropinic acid	C11H19NO8					/	NT
			Mannopinic acid	C11H21NO9					/	NT
			Agrocinopine C	C12H23O14P					/	NT
			Agrocinopine D	C18H33O19P					/	NT
			L,L-leucinopine	C11H19NO6		2.59 ± 0.011	262.128	262.1295 ± 3.32 ∙10-4	/	L,L-leucinopine
			Leucinopine lactam	C11H17NO5					/	ND3
			L,L-succinamopine	C9H14N2O7		1.72 ± 0.011	263.087	263.0877 ± 4.92 ·10-4	/	Succinamopine
Agrobacterium tumefaciens (genomovar G1)	Chry5	Tomato	Chrysopine	C11H18N2O7	Chilton et al. 1995; Ellis and Murphy, 1981; Vaudequin-Dransart et al. 1995				/	NT
			Deoxy-fructosyl-5-oxoproline (DFOP)	C11H17NO7					/	NT
			L,L-leucinopine	C11H19NO6		2.58 ± 0.011	262.128	262.1297 ± 1.66 ∙10-4	/	Leucinopine
			L,L-succinamopine	C9H14N2O7		1.78 ± 0.011	263.087	263.0880 ± 2.16 ·10-4	/	Succinamopine
1Although leucinopine compounds detected in rho-6.2T, and reference strains Bo542 and Chry5 had the same exact mass, leucinopine detected in tumors caused by rho-6.2T had a different retention time shifts and slightly different MS2 spectra. As L,L-leucinopine is produced in tumors induced by strains Chry5 and Bo542, rho-6.2T-specific leucinopine most likely has D,L stereochemistry, which is consi…
2NT, not tested
3ND, not detected
References
Chilton WS, Hood E, Chilton M-D, 1985a. Absolute stereochemistry of leucinopine, a crown gall opine. Phytochemistry 24, 221-4.
Chilton WS, Hood E, Rinehart KL, Chilton M-D, 1985b. L,L-Succinamopine: an epimeric crown gall opine. Phytochemistry 24, 2945-8.
Chilton WS, Stomp AM, Beringue V, et al., 1995. The chrysopine family of amadori-type crown gall opines. Phytochemistry 40, 619-28.
Chilton WS, Petit A, Chilton MD, Dessaux Y, 2001. Structure and characterization of the crown gall opines heliopine, vitopine and rideopine. Phytochemistry 58, 137-42.
Chang C-c, Chen C-m, Adams BR, Trost BM, 1983. Leucinopine, a characteristic compound of some crown-gall tumors. Proceedings of the National Academy of Sciences 80(12):3573-3576.
Dahl GA, Guyon P, Petit A, Tempé J, 1983. Silver nitrate-positive opines in crown gall tumors. Plant Science Letters 32(1):193-203.
Ellis JG, Murphy PJ, 1981. Four new opines from crown gall tumours —Their detection and properties. Mol Gen Genet 181(1):36-43.
Paulus F, Huss B, Bonnard G et al., 1989. Molecular systematics of biotype III Ti plasmids of Agrobacterium tumefaciens. Molecular Plant-Microbe Interactions 2, 64–74
Vaudequin-Dransart V, Petit A, Poncet C, et al., 1995. Novel Ti plasmids in Agrobacterium strains isolated from fig tree and chrysanthemum tumors and their opinelike molecules. Mol Plant Microbe Interact 8, 311-21.

## Sheet: Table_S4
Table S4. Leucinopine utilization assay. Leucinopine originates from tumors induced by the strain rho-6.2T.
Strain/sample	Detection of leucinopine after 48 h of incubation
Rhizobium rhododendri rho-6.2T	ND1
Agrobacterium tumefaciens (genomovar G1) Bo542	+
Agrobacterium tumefaciens (genomovar G1) Chry5	+
Non-inoculated degradation media	+
2X AT minimal medium mixed with sterile distilled water instead of tumor extract	ND
1ND, not detected
